# Supplementary material for: Multimodal floral cues guide mosquitoes to tansy inflorescences
Source: Sci Rep. 2019 Mar 7;9:3908. doi: 10.1038/s41598-019-39748-4 (PMC6405845; doi:10.1038/s41598-019-39748-4)
Supplement: Supplementary file 2 — Supplementary Dataset 1 [file 41598_2019_39748_MOESM2_ESM.xlsx]

## Sheet: Experiments 1
Treatment Responders	Control Responders	Total Responders
24	6	30
6	3	9
6	0	6
5	0	5
7	3	10
1	2	3
9	1	10
1	0	1
5	2	7
16	3	19

## Sheet: Experiment 2
Treatment Responders	Control Responders	Total Responders
17	5	22
6	3	9
1	2	3
2	2	4
20	1	21
7	2	9
2	1	3
7	0	7
2	0	2
16	3	19

## Sheet: Experiment 3
Occluded	Non-occluded	Total Responders
2	4	6
16	17	33
13	19	32
16	20	36
7	21	28
18	21	39
13	25	38
13	13	26
11	12	23
13	12	25

## Sheet: Experiments 4
Treatment Responders	Control Responders	Total Responders
35	1	36
30	4	34
24	2	26
30	4	34
40	4	44
39	7	46
9	2	11
38	1	39
38	4	42
28	3	31
29	6	35

## Sheet: Experiment 5
Treatment Responders	Control Responders	Total Responders
30	3	33
28	8	36
15	2	17
13	5	18
23	3	26
28	6	34
7	3	10
43	4	47
34	3	37
16	2	18
24	4	28

## Sheet: Experiment 6
Occluded	Non-occluded	Total Responders
9	21	30
8	22	30
2	7	9
1	4	5
6	21	27
15	8	23
3	8	11
0	5	5
15	22	37
11	6	17
9	16	25

## Sheet: Experiment 7
Treatment Responders	Control Responders	Total Responders
6	2	8
11	2	13
3	0	3
13	11	24
5	1	6
32	4	36
33	11	44
30	5	35
25	13	38
27	14	41

## Sheet: Experiment 8
Treatment Responders	Control Responders	Total Responders
1	0	1
3	1	4
1	0	1
9	4	13
9	7	16
24	4	28
12	10	22
2	2	4
5	5	10
3	3	6
6	2	8
6	2	8
22	12	34
22	6	28

## Sheet: Experiment 9
Treatment Responders	Control Responders	Total Responders
15	0	15
22	4	26
13	6	19
11	13	24
23	3	26
7	3	10
14	1	15
25	4	29
15	0	15
12	6	18

## Sheet: Experiment 10
Treatment Responders	Control Responders	Total Responders
5	3	8
23	5	28
16	2	18
17	3	20
18	2	20
21	3	24
16	2	18
20	4	24
15	3	18
16	1	17
23	7	30
12	6	18
24	4	28

[truncated: 24 more sheets: Experiment 11, Experiment 12, Experiment 13, Experiment 14, Experiment 15, Experiment 16, Experiment 17, Experiment 18, Experiment 19, Experiment 20, Experiment 21, Experiment 22, Experiment S1, Experiment S2, Experiment S3, Experiment S4, Experiment S5, Experiment S6, Experiment S7, Experiment S8 …]
